# Supplementary material for: Adrenal gland size in obstructive sleep apnea: Morphological assessment of hypothalamic pituitary adrenal axis activity
Source: PLoS One. 2019 Sep 20;14(9):e0222592. doi: 10.1371/journal.pone.0222592 (PMC6754148; doi:10.1371/journal.pone.0222592)
Supplement: S1 Dataset — (XLSX) [file pone.0222592.s002.xlsx]

## Sheet: Sheet1
Patient number	VFA	VFA≥100	MetS	age	sex (0:men, 1:women)	BMI	WC	SBP	DBP	Smoking (0:never, 1:ex, 2:current)	pack year	Anti-hypertensive agents	HTN	MetS(blood pressure)	Anti-hypoglycemic agents	Insulin use	BS	DM	MetS(glucose)	Anti-LDL drug	Anti-HDL/TG drug	TC	HDL	LDL	TG	MetS(lipid)	DLP	HbA1c(NGSP)	TST	stage1(%)	stage2(%)	stage3(%)	stage4(%)	stageREM(%)	Ar Index	AHI	3%ODI	Time of SpO2 <90% (%)	OA index	MA index	CA index	OSA (0:none/mild, 1/moderate,2:severe)	JESS-total	EDS	JESS≥11	HADS-D	HADSA≥8	HADSD≥8	Rt body
1	120.45	1	0	48	1	23.2434	92	113	73	0	0	0	0	0	0	0	89	0	0	0	0	210	50	140	102	0	1	5.2	408.5	8.6	58.8	9.7	2.7	20.6	11.16	0.3	0.15	0	0	0	0.1	0	10	0	9	8	1	1	4.98
2	60.57	0	0	50	1	21.8986	82.5	111	77	1	0.45	0	0	0	0	0	102	0	0	0	0	202	72	106	92	0	0	5.8	421.5	3.20285	59.1934	11.2693	4.74496	21.5896	8.68327	0.427046	0.3	0	0	0	0.427046	0	10	0	5	1	0	0	3.91
3	8.59	0	0	43	1	18.9426	66	104	62	2	17.25	0	0	0	0	0	96	0	0	0	0	168	67	89	63	0	0	5.5	441	30.2721	53.288	0	0	16.4399	29.5238	1.08844	0.3	0	0	0	0.544218	0	11	1	8	6	1	0	3.92
4	20.67	0	0	28	0	21.0621	76	123	71	2	4.5	0	0	0	0	0	89	0	0	0	0	125	50	62	54	0	0	5.1	453	9.60265	61.2583	3.97351	0.331126	24.8344	9.53642	1.19205	0.5	0.516556	0.13245	0	0	0	18	1	6	2	0	0	4.62
5	22.76	0	0	47	1	20.0511	77.5	102	63	0	0	0	0	0	0	0	88	0	0	0	0	263	72	168	110	0	1	5.5	381.5	9.30537	80.4718	0.917431	0	9.30537	24.8493	1.41547	0.2	0	0	0	0.157274	0	13	1	6	6	0	0	4.9
6	63.65	0	0	34	0	22.5922	90	120	73	0	0	0	0	0	0	0	89	0	0	0	0	228	41	144	267	1	1	5.6	343.5	21.1063	57.933	4.22125	0	16.7394	23.4061	1.57205	0.2	0	0	0	0.174672	0	13	1	3	5	0	0	5
7	141.91	1	0	44	1	28.4081	98	104	67	0	0	0	0	0	0	0	102	0	0	0	0	205	39	76	399	1	1	6	426	5.16432	67.8404	7.98122	0	19.0141	7.60563	1.83099	1.5	0.140845	0	0	0.140845	0	10	0	4	5	0	0	5.47
8	124.54	1	0	62	1	27.2615	87.3	109	67	2	22	0	0	0	0	0	101	0	0	1	0	168	51	93	118	0	1	6	488.5	16.4	68.7	0.1	0	14.8	11.05	2.21	3.19	0.1	0	0.1	0.2	0	10	0	11	13	1	1	4.85
9	15.48	0	0	26	0	21.2514	73.5	115	65	0	0	0	0	0	0	0	116	0	1	0	0	183	52	109	220	1	1	5.1	258.5	9.28433	35.5899	24.5648	31.3346	0	16.0155	2.32108	2.79	0.0928433	0	0	0.232108	0	7	0	14	11	1	1	4.63
10	61.25	0	0	68	1	24.7143	93	140	73	0	0	0	1	1	0	0	80	0	0	1	0	167	54	89	124	0	1	5.6	380.5	13.4034	68.0683	0	0	18.5283	14.5072	3.15375	2.8	0.236531	0.315375	0	0.157687	0	15	1	7	6	0	0	3.15
11	108.73	1	0	59	0	25.5937	92.5			1	10	0	0	0	0	0	105	0	0	0	0	217	37	142	218	1	1	6	429.5	17.8114	65.1921	3.72526	0	13.2712	18.44	3.63213	1.12	0	0.139697	0	0	0	13	1	6	12	0	1	4.7
12	208.54	1	1	67	0	26.0137	97.5	128	78	1	110	1	1	1	0	0	115	0	1	0	0	154	49	81	54	0	0	6.2	475.5	40.3785	26.0778	0	0	33.6488	22.2082	3.65931	0.25	0	0	0.126183	0.630915	0	6	0	1	2	0	0	3.34
13	131.15	1	0	40	1	29.0848	90	110	64	0	0	1	1	1	0	0	76	0	0	0	0	241	53	164	49	0	1	5.5	378	30.1587	48.9418	2.77778	0.132275	17.9894	33.1746	3.80952	0.5	0	0	0	1.11111	0	6	0	0	1	0	0	6.58
14	36.73	0	0	24	0	20.531	74.12	118	63	0	0	0	0	0	0	0	97	0	0	0	0	191	53	122	88	0	0	5.6	446	11.7713	76.009	0	0	12.2197	11.0314	3.90135	4	0	0	0	0.538117	0	13	1	15	13	1	1	6.28
15	35.12	0	0	32	0	26.5022	91.2	108	64	1	5	0	0	0	0	0	88	0	0	0	0	210	38	133	245	1	1	5.4	462	12.3377	61.6883	0.21645	0	25.7576	19.6104	4.28571	2.1	0	0.25974	0	0.25974	0	18	1	7	5	0	0	4.38
16	57.87	0	0	35	0	22.1296	87.4	115	75	0	0	0	0	0	0	0	83	0	0	0	0	231	65	149	70	0	1	5.6	396.5	6.7	84.1	0	0	9.2	4.39	4.39	3.78	0	0.5	0.2	0	0	18	1	11	6	1	0	5.19
17	66.33	0	0	57	0	20.5268	82.4	145	101.5	2	32	1	1	1	0	0	95	0	0	0	0	210	68	121	90	0	0	5.3	403	10.5459	52.6055	5.7072	9.92556	21.2159	23.6725	4.4665	1.2	0	0	0	0.148883	0	5	0	1	3	0	0	6
18	78.34	0	0	43	0	23.4834	84	118	76	0	0	0	0	0	0	0	102	0	0	0	0	197	73	103	80	0	0	5.2	412	12.2573	65.6553	0	0	22.0874	20.3883	4.51456	5	0	0	0	0.436893	0	8	0	11	6	1	0	4.45
19	128.09	1	1	39	0	33.1387	115	104	73	0	0	1	1	1	0	1	136	1	1	1	0	160	28	93	264	1	1	9.3	424	5.89623	83.0189	0	0	11.0849	9.90566	4.66981	4.8	1.71226	0.283019	0.141509	0	0	16	1	6	18	0	1	6.71
20	112.3	1	0	42	0	32.0074	106.5	121	68	1	2	0	0	0	0	0	105	0	0	0	0	249	51	161	286	1	1	5.4	567	7.93651	60.0529	6.79012	0.352734	24.8677	19.8942	4.7619	3.2	8.67725	0.10582	0	0.21164	0	20	1	5	13	0	1	7.36
21	90.69	0	0	56	0	25.9601	84.5	109	66	1	20	0	0	0	0	0	81	0	0	0	0	165	51	94	92	0	0	4.4	510	20.2	59.8	0	0	20	11.88	4.82	1.06	0	0	0	0	0	17	1	2	3	0	0	4.37
22	138.03	1	1	59	1	30.2726	96.5	154	94	0	0	0	1	1	0	0	90	0	0	0	0	277	42	138	349	1	1	5.8	405	18.5185	55.5556	7.77778	0.37037	17.7778	22.2222	5.33333	3.6	0.0740741	0	0	0.148148	0	6	0	3	5	0	0	4.15
23	8.07	0	0	28	1	18.6164		111	72	0	0	0	0	0	0	0	84	0	0	0	0	153	59	81	36	0	0	5	438	7.99087	63.242	10.8447	0.799087	17.1233	15.7534	5.75342	0.5	0.369863	0	0.273973	0.410959	0	14	1	3	0	0	0	4.21
24	149.07	1	0	70	1	26.3762	98	115	61	0	0	0	0	0	1	0	100	1	1	0	0	214	57	132	107	0	0	6.4	228.5	9.8	84	0	0	6.1	8.4	6.3	5.78	1	2.6	0	0	0	7	0	9	9	1	1	3.92
25	183.32	1	1	57	1	27.5865	101	114	69	0	0	1	1	1	1	1		1	1	0	1	204	51	120	212	1	1		409	9	61	8.1	0	21.9	14.08	6.31	5.72	0	0.3	0	0	0	11	1	1	2	0	0	4.62
26	77.6	0	0	72	1	22.0866	76	114	74	0	0	1	1	1	0	0	100	0	0	1	0	208	58	112	185	1	1	5.9	274.5	10.3825	81.4208	0.910747	0	7.28597	23.8251	6.3388	5	0.765027	2.62295	0	0	0	4	0	3	2	0	0	5.17
27	50.5	0	0	73	1	19.5584	81	137.5	77.5	0	0	1	1	1	0	0	82	0	0	1	0	163	35	92	112	1	1	5.3	459	9.15033	58.061	11.5468	0	21.2418	18.6928	6.66667	5.5	6.4488	2.61438	0	0	0	2	0	8	8	1	1	7.42
28	19.43	0	0	72	1	19.1152	71.4	136	73	0	0	0	0	1	0	0	82	0	0	1	0	236	87	101	122	0	1	5.7	466.5	16.0772	73.6334	0	0	10.5038	15.6913	6.94534	3.22	0	2.70096	0	0	0	10	0	10	6	1	0	3.6
29	72.7	0	0	62	0	21.3704	84	98	61	1	2.25	1	1	1	1	0	118	1	1	1	0	126	38	62	121	1	1	6.9	463.5	8.19849	69.795	7.22762	0	14.7789	13.2039	7.24919	5.2	0.23301	0.38835	0.12945	0.906149	0	12	1	5	1	0	0	5.6
30	138.57	1	0	66	1	26.1852	88	112	70	0	0	0	0	0	1	0	209	1	1	1	0	169	57	91	69	0	1	9	460	15.4348	68.4783	0	0	16.087	19.1739	7.69565	6.7	0.808696	0	0	0	0	16	1	7	6	0	0	6.31
31	137.95	1	1	53	0	26.9338	94.5	106	61	0	0	1	1	1	0	0	105	0	0	0	0	207	40	121	226	1	1	5.8	432.5	11.4451	71.6763	5.54913	0.231214	12.0231	34.6821	8.04624	3.88	0.291329	4.43931	0.138728	0	0	5	0	7	7	0	0	5.93
32	175.4	1	0	61	0	31.0046	97.5	113	59	0	0	0	0	0	0	0	186	1	1	0	0	182	42	111	113	0	0	7.8	386	18.1347	55.9585	6.08808	7.77202	12.1762	54.5596	8.0829	4.51	0.139896	0.15544	0	0.15544	0	17	1	5	4	0	0	6.41
33	52.21	0	0	67	1	19.9606	82.5	103	63	0	0	0	0	0	0	0	97	0	0	1	1	167	44	98	71	1	1	5.4	365	7.12329	53.0137	22.3288	9.31507	8.21918	22.5205	8.21918	4.1	0	0.657534	0	0	0	6	0	15	18	1	1	4.77
34	120.3	1	0	68	0	21.7181	89.5	102	65	1	135	0	0	0	1	1	133	1	1	1	0	155	46	74	127	0	1	6.8	400.5	17.4782	60.4245	0	0	22.0974	25.4682	8.2397	8.8	9.30337	1.49813	0	0.149813	0	11	1	9	9	1	1	4.62
35	42.56	0	0	49	0	25.124	84.5	113	77	1	25	0	0	0	0	0	87	0	0	0	0	241	86	134	75	0	0	5.5	349	10.0287	61.1748	13.0372	6.87679	9.31232	15.4728	8.25215	4.99	0.0515759	3.26648	0.34384	0.687679	0	17	1	3	8	0	1	3.46
36	38.25	0	0	49	0	21.9127	88.5	100.5	67.5	0	0	0	0	0	0	0	88	0	0	0	0	219	66	131	41	0	0	5.6	497	10.9658	60.7646	7.04225	0.603622	20.6237	13.0382	8.32998	6	0.120724	3.38028	0	0	0	10	0	13	5	1	0	6.88
37	191.25	1	1	45	1	36.4728	117	131	69	2	25	1	1	1	1	0	137	1	1	0	0	208	47	139	114	0	0	7.5	472.5	7.19577	62.4339	12.0635	0.21164	18.0952	9.39683	8.38095	8.4	0.253968	0	0	0	0	18	1	9	6	1	0	6.46
38	221.34	1	1	25	0	34.4816	118.5	105	57	0	0	0	0	0	1	0	106	1	1	0	0	219	42	140	244	1	1	7.8	476.5	2.72823	74.3966	0	0	22.8751	3.27387	8.43652	8.4	3.50052	1.63694	0	0	0	14	1	14	13	1	1	6.84
39	53.85	0	0	68	0	23.0527	87	97	60	2	22.5	0	0	0	0	0	88	0	0	0	0	201	44	141	61	0	1	5.5	420.5	13.912	68.2521	0	0	17.8359	19.8335	8.56124	8.4	0.428062	0.428062	0	0.285375	0	9	0	5	5	0	0	4.76
40	40.39	0	0	54	1	20.5496	73.5	104	56	0	0	0	0	0	0	0	85	0	0	0	0	200	63	115	50	0	0	5.8	419	15.5131	61.0979	0	0	23.389	22.1957	8.59189	6.7	0.357995	0.572792	0	0	0	2	0	6	9	0	1	4.68
41	118.12	1	1	76	0	25.8367	91	136	76	1	45	1	1	1	0	0	111	0	1	0	0	171	35	97	185	1	1	6.4	352.5	21.1348	50.3546	13.9007	0.283688	14.3262	24.1702	8.85106	5.4	0	2.21277	0	0.170213	0	11	1	0	1	0	0	3.86
42	138.27	1	0	39	0	26.398	97	114	84	2	20	0	0	0	0	0	102	0	0	0	0	214	42	126	375	1	1	6.2	438.5	14.2531	80.5017	0	0	5.24515	28.3238	8.89396	9	3.32497	0.13683	0	0.41049	0	8	0	9	14	1	1	6.35
43	9.04	0	0	66	0	20.6842	80.5	150	91	1	10	0	1	1	0	0	84	0	0	0	0	202	73	109	52	0	0	5.4	350	15.2857	62.8571	1.42857	0	20.4286	18.3429	8.91429	3.3	0	3.42857	0	0	0	9	0	11	3	1	0	7.33
44	35.91	0	0	55	1	21.9076	88.5	128	67.5	0	0	0	0	0	0	0	86	0	0	0	0	177	69	93	46	0	0	6	301	24.0864	61.2957	2.65781	0	11.9601	25.7143	9.36877	10.4	0.199336	1.19601	0	0.199336	0							5.91
45	108.13	1	1	41	1	30.1234	99.5	116	73	0	0	1	1	1	0	1	136	1	1	0	0	230	62	145	153	1	1	6.6	325.5	5.37634	83.871	0	0	10.7527	9.95392	9.76959	10.1	2.11982	0	0	0	0	10	0	8	5	1	0	4.56
46	129.24	1	0	60	1	27.6319	96	124.5	77			0	0	0	0	0	100	0	0	0	0	160	38	92	184	1	1	5.9	389	15.8098	53.7275	7.71208	3.59897	19.1517	14.1902	9.87147	5.6	0	7.09512	0	0.154242	0	2	0	3	6	0	0	5.87
47	10.82	0	0	22	0	19.3896	70.5	106.5	54.5	2	0.1	0	0	0	0	0	80	0	0	0	0	158	56	87	67	0	0	4.9	477.5	9.21466	58.4293	6.17801	6.38743	19.7906	13.6963	10.0524	8.5	0.452356	2.01047	0	0.125654	0	17	1	9	6	1	0	2.83
48	53.43	0	0	58	1	22.8965	84	127	57	0	0	0	0	0	0	0	114	0	1	0	0	200	48	126	113	0	0	6	553.5	9.93677	71.9061	2.71003	0	15.4472	13.8753	10.2981	9.54	0.216802	1.40921	0.433604	0.216802	0	5	0	5	5	0	0	4.82
49	107.98	1	0	67	1	25.7929	96	112	75	0	0	0	0	0	0	0	98	0	0	0	0	203	35	143	115	1	1	5.6	425.5	13.2785	72.8555	0.235018	0	13.866	16.2162	10.4348	7.05	0.0282021	0.141011	0	0	0							5.78
50	98.83	0	0	62	0	31.3177	105.7	139	100	2	45	1	1	1	0	0	107	0	0	0	0	216	43	158	82	0	1	5.6	333	23.4234	66.3664	1.35135	0	8.85886	24.6847	10.4505	8.8	1.26126	0.540541	0	0.720721	0	9	0	6	9	0	1	4.09
51	74.62	0	0	65	0	23.6115	79.5	109.5	63.5	0	0	1	1	1	0	0	84	0	0	0	0	204	65	121	88	0	0	5.3	269.5	4.63822	83.1169	0	0	12.2449	6.01113	10.4638	9.8	6.30798	3.11688	0	0	0	6	0	8	8	1	1	5.71
52	91.93	0	0	78	0	25.3077	91.5	121	75	0	0	1	1	1	1	0	92	1	1	1	0	169	37	111	115	1	1	6.8	211.5	13.948	78.9598	3.78251	0	3.30969	20.4255	10.4965	11.1	5.3617	2.83688	2.55319	1.13475	0	3	0	7	8	0	1	4.05
53	121.6	1	1	54	0	32.0017	104.5	133	84.5	0	0	0	0	1	0	0	94	0	0	0	0	296	54	194	250	1	1	5.9	225.5	11.0865	66.5188	8.20399	0.443459	13.7472	24.4789	10.643	8.2	0.505543	0	0	1.59645	0	7	0	2	1	0	0	7.01
54	23.57	0	0	24	0	25.0839	85	123	75	0	0	0	0	0	0	0	83	0	0	0	0	192	52	120	75	0	0	5.5	458.5	15.3762	56.5976	4.4711	5.12541	18.4297	24.2094	10.9924	9.9	3.50709	0	0.130862	2.22465	0	13	1	1	3	0	0	5.83
55	92.18	0	0	65	0	25.8223	98.5	136	91	2	33.75	0	1	1	0	0	87	0	0	1	0	208	53	126	113	0	1	5.7	415	18.7952	55.0602	7.10843	2.77108	16.2651	21.5422	11.1325	9.4	3.87952	0.722892	0.722892	1.44578	0	1	0	3	3	0	0	3.55
56	126.05	1	0	44	1	33.139	102	122	66	0	0	0	0	0	0	0	86	0	0	0	0	219	47	144	127	0	1	5.6	298.5	10.7203	69.3467	4.85762	0.167504	14.9079	15.2764	11.4573	8.4	0	0	0	0.201005	0	8	0	0	2	0	0	5.57
57	42.11	0	0	60	1	28.5122	95	97	58	0	0	1	1	1	0	0	77	0	0	0	0	117	38	56	77	1	1	5.3	502.5	17.3134	65.9701	0	0	16.7164	13.7313	11.5821	10.9	1.07463	2.86567	0	0.238806	0	8	0	3	4	0	0	5.91
58	120.51	1	0	46	0	26.1459	94	111	70	1	20	0	0	0	0	0		0	0	0	0					0			384.5	4.42133	62.6788	10.4031	0.520156	21.9766	22.0026	12.0156	2.8	0	0	0	0.156047	0	6	0	3	0	0	0	6.84
59	110.97	1	0	51	0	24.8693	86.5	113	71	0	0	1	1	1	0	0		0	0	0	0					0			395	20	63.2911	0	0	16.7089	14.5823	12.3038	10.9	0.835443	0.607595	0	0	0							4.76
60	74.27	0	0	67	1	20.6131	86	107	59	0	0	0	0	0	0	0	89	0	0	1	0	225	77	111	60	0	1	5.8	462.5	7.89189	49.7297	10.0541	16.1081	16.2162	13.4919	12.3243	5.8	0	6.87568	0	0	0	17	1	5	5	0	0	4.99
61	58.38	0	0	35	0	25.6369	83			1		0	0	0	0	0	92	0	0	0	0	199	45	136	108	0	0	5.2	458.5	15.1581	51.9084	11.0142	0.763359	21.1559	9.42203	12.4318	7.6	0.981461	8.506	0	0.130862	0	12	1	10	13	1	1	6.1
62	189.82	1	0	71	0	21.7839	81.5	101.5	65.5	1	20	1	1	1	0	0	87	0	0	1	0	223	60	132	143	0	1	5.6	317	17.9811	56.9401	2.52366	0	22.5552	12.4921	12.6814	11.7	2.99685	0.189274	0.757098	3.21767	0	5	0	0	4	0	0	5.52
63	96.14	0	0	53	0	22.084	86.5	110	68	1	45	1	1	1	0	0	96	0	0	1	0	219	57	140	142	0	1	6	390	21.6667	57.6923	0	0	20.7692	24.4615	12.7692	7.23	0.461538	4.15385	0.461538	0.923077	0	20	1	8	12	1	1	6
64	8	0	0	61	1	23.2389	74	101	51	1	0.35	0	0	0	0	0	91	0	0	0	0	218	60	135	72	0	0	5.5	365.5	9.30233	70.3146	8.34473	5.19836	6.83995	30.6977	13.1327	10.3	0.295486	1.31327	0.492476	0.984952	0	11	1	13	10	1	1	4.53
65	106.9	1	0	72	1	24.8499	97	113	68	1	30	0	0	0	0	0	92	0	0	0	0	185	44	99	171	1	1	5.9	350.5	15.8345	60.7703	11.4123	3.85164	8.13124	27.0471	13.1812	11.5	4.50214	3.59486	0.171184	0	0	2	0	8	7	1	0	5.29
66	63.66	0	0	35	0	24.5451	80	129	98	0	0	0	1	1	0	0	88	0	0	0	0	165	47	100	74	0	0	5.4	388	11.2113	71.0052	4.38144	0.257732	13.1443	24.7423	13.299	5.3	0	0.309278	0	0.309278	0	20	1	8	8	1	1	5.53
67	238.95	1	1	31	0	32.029	103.5	152	109	2	10	0	1	1	0	0	84	0	0	0	0	187	26	100	316	1	1	5.5	500.5	13.5864	53.047	8.09191	0	25.2747	10.9091	13.3067	13.1	0.203796	0.11988	0.11988	0.23976	0	24	1					3.43
68	102.18	1	0	38	1	29.4631	89.5	127	77	1	0	0	0	0	0	0	96	0	0	0	0	160	60	78	106	0	0	6.1	516.5	10.0678	46.3698	8.80929	8.9061	25.847	12.0813	13.4753	9.9	1.68441	6.96999	0.232333	0	0	10	0	2	11	0	1	5.76
69	102.33	1	1	67	0	24.4495	91	150	91.5	1	80	1	1	1	0	0	131	0	1	1	0	126	51	53	92	0	1	6	351.5	32.1479	54.3385	0	0	13.5135	29.5306	13.9972	11.9	0.990043	1.19488	1.70697	0	0							9.15
70	105.38	1	0	43	0	28.3317	102.5	124	82	1	10	0	0	0	0	0	94	0	0	0	0	231	40	156	184	1	1	5.5	385.5	11.0246	61.2192	8.17121	0.389105	19.1958	13.6965	14.0078	12.8	3.03502	4.66926	0.155642	0	0	11	1	9	6	1	0	5.97
71	92.02	0	0	42	0	21.3594	87	102	65	1	15.75	0	0	0	0	0	84	0	0	0	0	238	37	168	157	1	1	5.3	268.5	13.0354	35.568	13.0354	7.26257	31.2849	16.9832	14.0782	12.74	0	5.58659	0.223464	0	0	12	1	9	9	1	1	6.68
72	41.67	0	0	59	0	23.7661	88	156	87	2	78	0	1	1	0	0	93	0	0	0	0	220	39	156	140	1	1	5.5	345	12.029	52.4638	17.3913	1.30435	16.8116	25.2174	14.2609	7.8	1.11304	0.173913	0	0	0	7	0	4	1	0	0	6.58
73	93.22	0	0	69	1	28.242	93	129	78.5	0	0	1	1	1	0	0	132	0	1	0	0	230	75	116	127	0	0	6	428.5	3.03384	77.8296	7.70128	4.90082	6.53442	13.5823	14.2824	15.5	2.52042	0	0	0	0	9	0	5	5	0	0	6.14
74	179.93	1	1	41	0	32.7705	115	101	63	2	25	1	1	1	0	0	99	0	0	0	0	169	35	116	134	1	1	5.5	389	12.5964	75.4499	0	0	11.9537	13.7275	14.4987	13.1	0.956298	0.308483	0	0.771208	0	7	0	5	7	0	0	7.65
75	53.2	0	0	45	0	21.7839	81.5	129	84	0	0	0	0	0	0	0	94	0	0	0	0	202	63	113	89	0	0	5.3	466	20.1717	49.0343	0	0	30.794	22.7897	14.5494	8.8	1.33906	6.56652	0	0.386266	0	18	1	9	14	1	1	4.53
76	213.01	1	0	43	0	25.8587	95	110	65.5	1	21	0	0	0	0	0	93	0	0	0	0	200	41	137	157	1	1	5.6	309.5	26.1712	48.4653	12.9241	0	12.4394	26.9467	15.1212	16.1	3.95477	0.193861	0	0.193861	1	8	0	7	6	0	0	3.89
77	78.46	0	0	76	1	21.483	82.2	129	69	0	0	1	1	1	0	0	77	0	0	0	0	191	59	99	89	0	0	5.9	301	20.2658	72.2591	0	0	7.47508	17.5415	15.1495	12.36	0.398671	3.98671	0.398671	0	1	6	0	7	5	0	0	4.04
78	83.09	0	0	60	0	24.3836	92.5	105	72	1	40	0	0	0	0	0	100	0	0	1	0	154	53	71	100	0	1	5.7	331.5	30.9	37.9	6.2	2	23.1	36.7	15.2	10.1	0	0	0	0.7	1	13	1	9	4	1	0	5.55
79	139.95	1	0	61	0	22.7099	93.5	135	87	1	12	1	1	1	0	0	102	0	0	0	0	190	49	136	89	0	0	5.5	304	29.9342	61.8421	0.328947	0	7.89474	25.8553	15.7895	13.4	0.197368	0	0	0	1	12	1	7	4	0	0	5.86
80	94.54	0	0	50	0	20.788		128	96	2	30	1	1	1	0	0	91	0	0	0	0	207	57	119	117	0	0	5.1	387	13.3075	54.9096	13.8243	1.42119	16.5375	37.6744	15.969	8.7	0	3.41085	2.32558	0.155039	1	18	1	5	10	0	1	6.34
81	24.36	0	0	48	1	27.5424	86	125	76	0	0	0	0	0	0	0	94	0	0	0	0	155	59	72	74	0	0	5.2	447.5	10.5028	58.5475	6.48045	0.893855	23.5754	15.1508	16.4916	13.4	0.563128	5.76536	0	0	1	16	1	10	10	1	1	4.5
82	72.16	0	0	31	0	34.8466	108	113	75	0	0	0	0	0	0	0	97	0	0	0	0	158	54	83	81	0	0	5.4	391	14.8338	70.0767	0	0	15.0895	11.0486	16.5729	16.27	1.04348	7.82609	0.153453	0	1	13	1	5	8	0	1	3.53
83	28.37	0	0	67	1	20.1925	90	103	55	0	0	0	0	0	0	0	97	0	0	1	0	163	58	77	92	0	1	5.6	238.5	11.1111	60.7966	9.43396	0	18.6583	14.3396	16.6038	15.6	3.04403	8.30189	0	0.251572	1	18	1	6	5	0	0	5.27
84	143.58	1	0	53	0	27.3633	100	136	79	0	0	1	1	1	0	0	83	0	0	0	0	172	42	115	112	0	0	5.3	340.5	48.7518	40.9692	0	0	10.8664	36.652	16.7401	10.4	0.0881057	0	0.528634	1.5859	1	13	1	7	11	0	1	7.33
85	143.6	1	1	46	1	37.7134	123	113	72	1	24	0	0	0	1	0	89	1	1	0	0	221	46	153	180	1	1	6.8	436	7.79817	71.3303	4.12844	0	16.7431	13.0734	17.6147	15.8	7.78899	0	0	0	1	7	0	6	5	0	0	5.18
86	89.01	0	0	32	1	36.5751	122	120.5	80.5	0	0	0	0	0	0	0	93	0	0	0	0	204	54	129	134	0	0	5.7	410	12.9268	50.2439	8.90244	7.43902	20.4878	16.2439	18.5854	17.6	0.307317	0	0	0.439024	1							4.44
87	76.88	0	0	79	1	23.9503	97.5	126	72	0	0	1	1	1	0	0	90	0	0	1	0	202	68	106	67	0	1	5.2	312.5	11.7	85.8	0	0	2.6	18.05	18.82	16.9	3.4	8.3	0	0	1	3	0	12	11	1	1	4.62
88	54.06	0	0	60	1	20.2029	66	99	57	0	0	0	0	0	0	0	86	0	0	0	0	210	62	124	65	0	0	5.8	401.5	14.5704	73.8481	2.11706	0	9.46451	16.7372	19.1283	17.6	3.30262	6.12702	0	0	1	15	1	6	4	0	0	4.31
89	70.79	0	0	36	0	19.8808		129	74	0	0	0	0	0	0	0	88	0	0	0	0	147	41	91	61	0	0	5.2	468.5	25.6137	49.5197	0	0	24.8666	19.7225	19.3383	16.3	0.832444	0.896478	0.384205	0	1	15	1	3	1	0	0	5.43
90	179.53	1	1	55	1	43.1805	146	148	69	0	0	1	1	1	1	0	125	1	1	1	1	201	67	103	105	1	1	7	372	9.67742	59.543	6.85484	0.94086	22.9839	20.4839	19.5161	18.5	0.516129	2.41935	0.483871	1.77419	1	5	0	0	3	0	0	9.86
91	29.1	0	0	37	1	20.0437	70	116	75	1	2.5	0	0	0	0	0	93	0	0	1	0	201	88	79	83	0	1	5.3	421.5	16.3701	61.9217	6.64294	0	15.0652	22.3488	19.7865	11.8	0.825623	6.121	0.284698	0	1							5.7
92	157.45	1	0	72	0	26.6721	96	125.5	74	1	49.5	0	0	0	1	0	175	1	1	0	0	171	41	102	122	0	0	10	424.5	28.3863	54.0636	1.06007	0	16.49	23.0389	19.788	16.4	0.664311	0.141343	2.12014	6.50177	1							5.19
93	127.1	1	1	43	0	27.1297	95.2	126	94	1	40	0	1	1	0	0	94	0	0	0	0	201	44	123	215	1	1	5.6	313.5	13.0781	62.3604	9.09091	8.45295	7.81499	31.1962	20.2871	12.63	1.72249	8.42105	0.382775	0.574163	1	15	1	5	4	0	0	4.64
94	341.77	1	1	58	0	27.5449	108	110	56	0	0	1	1	1	1	0	130	1	1	1	0	154	51	83	114	0	1	8	332.5	13.3835	46.1654	11.1278	9.92481	19.3985	14.4361	20.391	19.1	1.69624	0.180451	0.721805	5.41353	1							4.87
95	120.1	1	1	72	1	26.9814	91	139	70	0	0	1	1	1	1	0	107	1	1	1	0	151	39	86	106	1	1	6.5	289	28.8927	61.7647	0	0	9.34256	35.0865	20.5536	17.9	11.4394	1.6609	0	0.415225	1	5	0	7	9	0	1	4.64
96	76.19	0	0	70	0	26.6812	96	139	75	0	0	1	1	1	0	0	93	0	0	1	0	170	49	93	139	0	1	5.9	324	31.4815	55.4012	0	0	13.1173	19.8148	20.5556	16.7	2.14815	1.48148	0	0.185185	1	11	1	2	1	0	0	6.06
97	61.95	0	0	55	0	20.0622	79	107	73			0	0	0	0	0	89	0	0	0	0	163	55	83	116	0	0	5.3	381.5	23.7221	66.3172	0.393185	0	9.5675	10.8519	20.7602	20	10.7261	0.78637	0	0	1							6.38
98	149.28	1	1	58	1	31.0984	110	138	90	2	2	0	1	1	1	0	87	1	1	0	0	296	50	212	148	0	1	5.5	381.5	23.7221	66.3172	0.393185	0	9.5675	10.8519	20.7602	20	10.7261	0.78637	0	0	1							5.37
99	40.03	0	0	69	1	25.8465	96	168	88	0	0	1	1	1	0	0	73	0	0	1	0	171	50	105	59	0	1	5.4	351	8.26211	66.5242	9.82906	0	15.3846	10.0855	20.8547	18.1	19.7721	6.49573	2.05128	1.36752	1							6.34
100	176.29	1	1	30	0	26.0632	86	105	73	2	15	1	1	1	0	1	81	1	1	1	0	138	28	81	169	1	1	9.9	443	8.57788	82.8442	0	0	8.57788	10.4289	20.8578	19.2	0.406321	0.13544	0	0.13544	1	3	0	5	7	0	0	5.43
101	100.41	1	1	78	1	26.5067	101	145	96	0	0	1	1	1	0	0	105	0	0	0	0	242	49	142	184	1	1	5.9	433.5	16.3783	59.7463	4.61361	0	19.2618	13.2872	20.8997	19	0.235294	0.968858	0	0.138408	1	0	0	12	8	1	1	7.7
102	164.51	1	1	60	0	25.0069	91	136	88	1	30	1	1	1	0	0	102	0	0	0	0	193	38	117	138	1	1	5.7	460	49.0217	37.1739	0	0	13.8043	28.8261	21	18.9	3.31304	7.69565	1.95652	0.391304	1	11	1	7	12	0	1	4.29
103	62.27	0	0	71	0	24.2067	92	135	86	1	4.45	1	1	1	0	0	92	0	0	1	0	158	38	87	98	1	1	5.7	326.5	27.3	59.1	4.4	0	9.2	33.6	21.1	7.2	0	8.1	0.2	0	1	12	1	4	4	0	0	5.88
104	45.93	0	0	61	0	21.2788	82	132	86	1	50	1	1	1	0	0	97	0	0	1	0	203	42	108	301	1	1	5.8	278.5	21.0054	68.5817	3.41113	0	7.0018	48.474	21.1131	8	0.560144	1.29264	0.21544	0	1	9	0	5	4	0	0	6.87
105	224.54	1	1	68	1	38.796	122	110	51	1	80	1	1	1	1	1	199	1	1	0	0	259	58	176	111	0	1	8.7	351	11.9658	68.3761	12.1083	0	7.54986	14.359	21.1966	21.71	2.87179	0.854701	0.17094	0	1	10	0	8	9	1	1	4.31
106	93.3	0	0	35	0	26.6658	109.5	115	72	0	0	0	0	0	0	0	80	0	0	0	0	238	41	148	285	1	1	5.6	456.5	20.3724	57.6123	0	0	22.0153	16.6922	21.2924	18	3.70646	7.75465	1.84009	0.394304	1	14	1	8	7	1	0	4.64
107	94.81	0	0	61	0	22.1139	85.09	113	73	0	0	0	0	0	0	0	90	0	0	0	0	172	45	97	168	1	1	5.2	284.5	10.3691	57.9965	17.3989	3.69069	10.5448	18.1371	21.3005	14.8	7.50791	10.123	0	0	1	7	0	3	0	0	0	5.57
108	102.7	1	1	69	0	24.9052	88.4	128	88	1		0	0	1	0	0	88	0	0	0	0	219	51	139	152	1	1	5.8	492.5	17.2589	53.8071	7.81726	1.3198	19.797	33.1371	21.4416	16.6	1.31574	2.43655	0	0.609137	1	8	0	2	6	0	0	5.24
109	121.37	1	1	51	0	25.2677	96.8	130	98	0	0	0	1	1	0	0	90	0	0	0	0	264	43	172	330	1	1	5.8	321	31.9315	62.1495	0	0	5.919	33.271	21.4953	7.3	0.504673	9.53271	0	0	1	10	0	0	1	0	0	5.97
110	52.76	0	0	61	0	22.3078	85	118	73	1	20	1	1	1	0	0	90	0	0	1	0	165	55	91	86	0	1	6	457	16.849	62.035	0.109409	0	21.0066	16.5427	21.5317	17.3	3.59737	14.7046	2.36324	0.393873	1	10	0	4	6	0	0	7.09
111	115.52	1	1	61	0	24.0497	93.5	142	83	0	0	1	1	1	1	1	93	1	1	0	0	185	44	123	87	0	0	6.5	369.5	33.6942	58.1867	0.270636	0	8.11908	29.3911	21.5968	20.3	1.4452	5.52097	0.324763	0.324763	1	7	0	5	4	0	0	3.16
112	72.84	0	0	53	0	22.0842	74.51	114	72	1	64	0	0	0	0	0	106	0	0	0	0	221	56	142	93	0	1	5.7	448	20.5357	60.8259	0	0	18.6384	17.2768	21.8304	20.2	4.79464	5.22321	0.535714	0.669643	1	13	1	17	17	1	1	4.49
113	79.29	0	0	67	0	23.9995	90	114	70	0	0	0	0	0	0	0	105	0	0	0	0	161	46	97	71	0	0	6.2	205.5	21.1679	58.6375	8.75912	0.243309	11.1922	22.1898	21.8978	16.4	0.70073	0.875912	0	0.875912	1	12	1	0	3	0	0	5.89
114	40.99	0	0	33	0	18.8643	82.5	115	81	0	0	0	0	0	0	0	149	0	1	0	0	180	51	123	54	0	0	5.1	515.5	22.5994	55.9651	2.03686	6.20757	13.1911	15.0145	21.9981	15.48	0	16.1785	0.116392	0.581959	1	8	0	4	5	0	0	4.33
115	126.77	1	1	54	1	26.4441	98	114	79	0	0	1	1	1	0	0	96	0	0	0	0	255	51	138	334	1	1	6.1	405.5	4.31566	54.7472	8.26141	16.5228	16.1529	26.0419	22.1948	24.9	4.36498	1.62762	0.443896	1.03576	1	13	1	8	8	1	1	5.71
116	75.67	0	0	38	0	26.6075	89	100	61	0	0	0	0	0	0	0	80	0	0	0	0	238	53	153	186	1	1	5.2	356.5	6.03086	54.1374	11.0799	15.007	13.7447	23.899	22.8892	22	0.841515	1.34642	0.336606	0.504909	1	12	1	4	11	0	1	3.66
117	110.25	1	1	48	0	21.9948	88.5	141	96	2	28	0	1	1	0	0	85	0	0	0	0	214	63	116	193	1	1	5.2	223	15.2466	77.13	0	0	7.62332	17.7578	23.139	20.2	0.64574	10.4933	0	0	1	18	1	13	16	1	1	4.68
118	208.67	1	0	64	1	39.0919		131	78	1	30	1	1	1	0	0	102	0	0	1	0	273	72	178	104	0	1	6.2	334	30.0898	48.8024	0	0	21.1078	27.1257	23.1737	20.7	0.916168	6.10778	0.538922	0.179641	1	4	0	1	0	0	0	4.77
119	38.9	0	0	63	0	24.3982	87.5	120	82	1	62.5	1	1	1	0	0	96	0	0	0	0	260	48	152	235	1	1	5.5	381.5	23.7221	65.0066	0	0	11.2713	28.9384	23.2765	20.8	6.57929	13.5256	0	0	1	7	0	8	12	1	1	4.63
120	57.51	0	0	40	0	25.3505	85.5	123	72	0	0	0	0	0	0	0	88	0	0	0	0	232	67	142	122	0	1	5.6	453.5	8.82029	60.419	4.63065	0	26.1301	13.495	23.5502	22.1	3.75744	4.49835	0.793826	0.396913	1	11	1	2	3	0	0	4.8
121	99.79	0	0	43	0	23.6222	87	130	88	0	0	0	0	1	0	0	95	0	0	0	0	201	35	117	267	1	1	5.3	446	9.08072	72.5336	4.03587	2.57848	11.7713	42.6457	23.6771	23.3	7.21076	11.3004	0	0.269058	1	21	1	8	12	1	1	4.28
122	44.32	0	0	52	0	24.929	96	118	78	0	0	0	0	0	0	0	83	0	0	0	0	324	49	243	96	0	1	5.5	337	11.5727	52.3739	12.908	2.96736	20.178	40.7715	23.6795	26.4	3.16914	10.5045	0.356083	0.178042	1	5	0	3	4	0	0	5.15
123	162.27	1	0	51	0	25.6703	89	113	66	1	45	0	0	0	0	0	101	0	0	0	0	235	59	142	124	0	1	5.7	340	29.1176	53.3824	1.17647	0	16.3235	34.9412	23.8235	14.82	0.176471	10.4118	3.35294	3.52941	1	12	1	8	8	1	1	4.27
124	59.29	0	0	44	0	23.3884	80.31	102	71	0	0	0	0	0	0	0	83	0	0	1	0	159	55	84	74	0	1	5.6	444	17.5676	64.8649	0	0	17.5676	23.3784	23.9189	21.8	1.56757	4.86486	3.24324	0.675676	1	14	1	11	9	1	1	3.77
125	125.98	1	1	50	0	25.9612	91.36	125	96	1	20	0	1	1	0	0	113	0	1	0	0	216	51	129	258	1	1	6	238	31.9328	47.479	1.89076	0	18.6975	29.2437	24.2017	23.9	3.83193	3.52941	1.76471	0.252101	1	6	0	7	6	0	0	4.67
126	129.89	1	0	39	0	29.9229	101	129	74	0	0	0	0	0	0	0	95	0	0	0	0	177	45	115	103	0	0	5.7	358.5	21.1994	54.8117	9.20502	0.41841	14.3654	27.9498	24.6025	18.6	0.719665	2.00837	0	0.167364	1	14	1	5	7	0	0	3.95
127	60.64	0	0	75	1	24.8294	83	128	66.5	0	0	1	1	1	0	0	87	0	0	1	0	225	48	141	142	0	1	5.8	340	6.61765	76.4706	7.05882	3.23529	6.61765	21.5294	24.7059	24.4	7.85294	4.41176	0	0	1							6.61
128	178.23	1	1	80	0	23.8672	93.5	131	66	1		1	1	1	0	0	160	1	1	1	0	172	46	107	107	0	1	7.7	316.5	26.8562	63.1912	0	0	9.95261	26.3507	24.8341	20.5	0.265403	0.379147	0.947867	0.947867	1	18	1	8	12	1	1	5.44
129	116.82	1	0	69	0	24.0454	91	189	99	1		0	1	1	0	0	99	0	0	1	0	226	56	143	129	0	1	5.9	415	36.506	42.0482	6.14458	0	15.4217	39.1807	25.4458	9.83	0.607229	2.45783	0	0	1	13	1	7	4	0	0	7.68
130	107.49	1	0	70	0	26.2719	86.5	121	73.5	1	30	0	0	0	0	0	95	0	0	0	0	214	29	132	172	1	1	5.9	323.5	18.8563	69.2427	0.309119	0	11.592	26.5224	25.7805	22.8	7.19629	6.86244	1.11283	1.66924	1	6	0	0	1	0	0	5.37
131	106.64	1	0	35	0	23.0781	91	124	82	1		0		0	0	0	87	0	0	0	0	175	45	102	221	1	1	5.3	282	33.7	62.1	0	0	4.3	23.83	25.96	23.62	3.7	14.5	0.6	0.2	1							5.32
132	100.72	1	1	65	0	29.0356	97	144.5	98.5	1	40	1	1	1	0	0	84	0	0	0	0	225	40	107	479	1	1	5.6	323.5	36.1669	49.6136	0	0	14.2195	42.473	26.1515	21.5	0.574961	4.08037	0	0	1	5	0	1	0	0	0	6.36
133	71.93	0	0	31	0	22.1297	88.5	106	69	0	0	0	0	0	0	0	75	0	0	0	0	130	53	64	44	0	0	5.2	515.5	13.579	62.5606	0.29098	0	23.5694	20.2522	26.1882	16.2	0.512124	18.8555	0.931135	1.51309	1	2	0	3	0	0	0	4.16
134	124.46	1	1	58	0	28.3003	98	120	91	1	38	0	1	1	0	0	147	0	1	0	0	191	44	128	125	0	0	5.5	198.5	24.1814	53.1486	13.0982	0	9.57179	24.7859	26.5995	22.1	0.816121	0.906801	0	0.302267	1	9	0	2	7	0	0	8.41
135	200.98	1	1	67	1	30.2295	106	129	63	1	1	1	1	1	1	0	118	1	1	1	0	224	46	146	84	0	1	6.2	371	13.3423	67.9245	0.673854	0	18.0593	15.2022	26.8464	26.8	5.49865	7.7628	0.32345	0.161725	1							4.79
136	74.24	0	0	72	1	25.8858	82	133	75	0	0	1	1	1	0	0	97	0	0	1	0	260	81	137	142	0	1	5.9	260.5	23.8004	58.1574	1.15163	0	16.8906	46.9866	26.9482	18	1.10557	8.52207	0.460653	0.230326	1	3	0	8	8	1	1	6.69
137	71.29	0	0	69	1	26.6222	86	124	78	0	0	0	0	0	0	0	128	0	1	0	0	224	49	141	126	0	1	6.1	393	33.4606	45.9288	0	0	20.6107	23.6641	27.0229	24.7	4.77863	3.35878	0.763359	0.152672	1							4.41
138	120.67	1	1	74	0	26.3567	92.9	120	73	1	30	1	1	1	0	0	83	0	0	0	0	123	36	61	141	1	1	5.8	433.5	27.9123	53.8639	3.22953	0	14.9942	22.2837	27.2664	25.9	4.55363	4.01384	0.83045	0	1	4	0	3	2	0	0	6.16
139	188.04	1	1	69	0	27.8994	101	158	92	1	60	1	1	1	1	0	125	1	1	0	0	168	38	100	142	1	1	6.7	453	25.7174	45.3642	2.64901	3.09051	23.1788	26.0927	27.5497	22.1	29.1656	0	0	0.264901	1	8	0	0	4	0	0	6.74
140	89.06	0	0	55	0	24.429	85.5	119	82	1	15	1	1	1	0	0	101	0	0	0	0	192	43	120	124	0	0	5.6	387	18.4755	57.6227	6.84755	0.129199	16.9251	27.4419	27.5969	20.2	4.06202	7.44186	0.930233	3.10078	1	11	1	8	6	1	0	5.65
141	70.77	0	0	43	0	27.8153	95.5	113	74	0	0	0	0	0	0	0	91	0	0	0	0	160	26	101	182	1	1	5.6	419	12.7685	71.2411	1.07399	0	14.9165	19.7613	27.6372	25.3	15.1217	13.031	1.00239	1.71838	1	9	0	2	3	0	0	4.7
142	104.5	1	1	65	0	25.1919	90	171	87	1	20	1	1	1	1	0	129	1	1	0	0	209	79	104	68	0	0	6.1	481	12.0582	57.2765	8.41996	7.79626	14.4491	23.3264	27.817	25.9	9.09356	5.36383	4.24116	1.2474	1							6.05
143	206.46	1	1	54	0	38.7181	125.5	158.5	94.5	1	18	1	1	1	0	0	103	0	0	0	1	143	46	71	99	1	1	6.5	331.5	20.6637	68.4766	0	0	10.8597	15.7466	27.8733	27.7	29.086	0.361991	0	0.361991	1	7	0	4	5	0	0	6.27
144	123.09	1	0	72	1	25.1324	88.5	136	77	0	0	1	1	1	0	0	80	0	0	1	0	199	51	119	85	0	1	5.5	359	22.1448	55.1532	11.6992	2.08914	8.91365	50.4735	28.078	23.4	0.735376	2.50696	0.668524	0	1	2	0	2	1	0	0	4.18
145	105.75	1	0	65	0	25.8984	88	131	92	1	64	1	1	1	0	0	92	0	0	1	0	148	62	61	78	0	1	5.9	465.5	24.1676	55.4243	3.22234	0.644468	16.5414	26.1654	28.3566	18.8	0.644468	13.1472	0.644468	1.54672	1	12	1	8	6	1	0	4.64
146	43.39	0	0	69	0	21.008	87	156	79	1	140	1	1	1	0	0	80	0	0	1	1	106	39	50	35	1	1	5.5	276.5	16.2749	41.0488	11.3924	14.6474	16.6365	34.2857	28.4268	18.2	4.01447	18.4448	0	0	1	12	1	9	6	1	0	6.47
147	119.61	1	0	36	0	24.7059	88	113	67	2	6.4	0	0	0	0	0	87	0	0	0	0	150	40	102	47	0	0	5.4	460.5	11.1835	61.1292	3.90879	7.49186	16.2866	31.6612	28.5342	21.8	1.61564	14.3322	0	0	1	14	1	10	5	1	0	4.94
148	184.03	1	1	79	0	25.8031	102	133	77	1	120	1	1	1	1	0	138	1	1	1	0	179	51	106	125	0	1	6.5	410	15.9756	61.9512	6.34146	0	15.7317	48.439	28.9756	18	1.06829	1.02439	0	0.292683	1	12	1	6	3	0	0	6.3
149	22.8	0	0	69	0	20.8684	77.5	104	69	0	0	1	1	1	0	0	88	0	0	0	0	173	74	70	64	0	0	5.3	282	26.5957	63.2979	0	0	10.1064	38.7234	29.3617	23.6	18.6596	6.59574	4.68085	3.40426	1	5	0	3	5	0	0	5.05
150	46.95	0	0	71	0	24.744	83.6	121	74	1	40	1	1	1	0	0	133	0	1	1	0	194	74	91	97	0	1	5.5	396	22.096	59.0909	8.58586	0	10.2273	30.6061	29.3939	27.7	3.98485	6.36364	2.42424	3.93939	1	7	0	2	1	0	0	5.02
151	160.56	1	1	59	0	31.1489	106	158	99	1	35	1	1	1	1	0	193	1	1	0	1	201	52	112	133	1	1	9.8	385.5	4.79896	83.917	0	0	11.284	9.18288	29.4163	28.9	16.607	8.71595	1.24514	0	1	14	1	12	13	1	1	5.86
152	53.39	0	0	65	0	12.826	83	118	82	1	5	0	0	0	0	0	97	0	0	1	0	219	41	125	204	1	1	5.6	366.5	31.7872	40.6548	6.27558	0.682128	20.7367	39.9454	29.7954	18.83	1.4734	4.5839	0.163711	0.327422	1	14	1	6	6	0	0	5.89
153	72.82	0	0	47	0	21.2639	79.5	134	91	2	6.75	0	1	1	0	0	104	0	0	0	0	236	63	149	146	0	1	5.7	376.5	35.3254	39.9734	0	0	24.7012	38.0876	29.8008	23.4	5.88048	21.992	0.318725	0	1	4	0	4	2	0	0	5.69
154	125.23	1	0	59	0	22.6721	89.5	128.5	82.5	1	40	0	0	0	0	0	102	0	0	0	0	225	47	133	217	1	1	5.6	369	10.7046	55.2846	3.79404	0.135501	30.0813	37.7236	29.9187	27.2	3.39837	7.96748	5.20325	4.39024	1	1	0	6	5	0	0	3.96
155	37.86	0	0	43	0	24.3085	84.5	141	86	0	0	1	1	1	0	0	90	0	0	0	0	152	55	78	51	0	0	5.4	533	31.7073	44.4653	4.97186	1.21951	17.636	34.5591	29.9437	28.4	4.85178	9.79362	9.34334	0.450281	1	15	1	5	3	0	0	5.42
156	104.57	1	0	58	0	23.1231	88	122	79	0	0	0	0	0	0	0	130	1	1	0	0	143	55	72	56	0	0	6.8	319.5	15.18	56.8075	13.928	5.6338	8.4507	41.6901	30.0469	16.9	1.53991	2.44131	6.94836	3.94366	2	8	0	1	4	0	0	5.3
157	91.16	0	0	55	0	23.4793	78.47	133	80	1	6	1	1	1	0	0	93	0	0	1	0	182	55	107	136	0	1	5.9	378	32.4074	45.6349	5.68783	0	16.2698	30.3175	30.1587	27.9	4.28571	8.25397	1.90476	0.31746	2	15	1	1	3	0	0	4.96
158	103.18	1	1	71	0	22.6424	88	141	96.5	1	30	1	1	1	0	0	99	0	0	0	1	173	44	113	84	1	1	6.3	351.5	31.8634	47.0839	0	0	21.0526	35.1636	30.2134	24.9	3.29445	10.7539	0	0	2							6.25
159	127.48	1	1	61	0	24.3663	95	130	66	0	0	1	1	1	1	1	198	1	1	1	0	179	41	87	345	1	1	8.3	244.5	14.5194	67.6892	7.36196	0	10.4294	14.9693	30.4294	28.7	2.01227	3.68098	0	0	2	14	1	1	4	0	0	7.23
160	168.32	1	1	60	0	28.8486	97	144	88	0	0	1	1	1	0	0	91	0	0	0	0	208	35	93	382	1	1	5.7	428	35.1636	43.3411	0	0	21.4953	25.2336	30.8411	31	0	0	0	0.841121	2	11	1	8	9	1	1	4.41
161	159.25	1	1	52	0	30.462	102.8	121	87	2	30	0	0	1	0	0	94	0	0	0	0	214	42	122	193	1	1	5.7	407	37.3464	53.5627	0.737101	0	8.59951	55.7248	30.9582	22.41	0.810811	5.01229	3.53808	0.884521	2	5	0	11	8	1	1	6.33
162	84	0	0	47	0	22.4409	84.6	121	95	0	0	1	1	1	0	0	80	0	0	0	0	221	44	140	141	0	1	5.6	431	32.4826	53.8283	0	0	13.6891	32.4362	31.1833	23.7	1.82367	25.3364	0	0.139211	2	11	1	4	5	0	0	6.91
163	115.71	1	1	61	0	25.1701	96	119	76.5	1	74	1	1	1	0	0	131	1	1	0	0	166	43	101	125	0	0	6.7	422	25.8294	60.0711	0	0	14.0995	26.5877	31.2796	30.9	9.34123	11.6588	6.54028	1.13744	2	10	0	9	9	1	1	10.13
164	25.37	0	0	76	0	23.426	87	137	70	0	0	1	1	1	0	0	91	0	0	0	0	201	54	128	64	0	0	6.4	390.5	35.2113	52.1127	0.384123	0	12.2919	27.5032	31.8054	27.2	0.752881	14.5967	12.7529	0.307298	2	7	0	4	6	0	0	7.98
165	76.89	0	0	61	0	24.6918	88.5	125	81	1	43.75	1	1	1	0	0	96	0	0	0	0	161	58	83	143	0	0	6.5	410	32.8049	47.0732	2.68293	0	17.439	36.1463	31.9024	19.5	0	3.21951	1.17073	0.731707	2	15	1	6	4	0	0	7.45
166	138.13	1	1	67	0	29.5004	103.5	122	72	1	15	1	1	1	1	1	164	1	1	0	1	152	43	83	92	1	1	8.2	284.5	34.0949	53.0756	0	0	12.8295	44.0773	32.2671	29.1	14.6362	4.85062	2.31986	8.22496	2	6	0	5	7	0	0	6.29
167	143.44	1	1	47	0	36.0668	111.6	129	79	1	36	1	1	1	0	0	105	0	0	1	0	182	34	113	214	1	1	5.8	430.5	16.957	67.1312	0	0	15.9117	16.3066	32.3345	27	1.77003	1.39373	0	0.278746	2	11	1	2	3	0	0	5.59
168	17.59	0	0	55	1	19.5556	73.5	130	86	0	0	0	0	1	0	0	83	0	0	0	0	246	103	117	52	0	0	5.4	377.5	41.7219	43.5762	0.662252	3.84106	10.1987	45.7748	32.4238	21	2.78146	8.10596	0.317881	0.317881	2	21	1	4	1	0	0	3.61
169	86.47	0	0	55	0	24.3689	88	146	86	1	7.5	0	1	1	0	0	91	0	0	0	0	225	61	133	113	0	0	5.6	317.5	36.2205	47.2441	0.944882	0	15.5906	40.063	32.5039	28.9	7.93701	11.9055	0.188976	0.188976	2	4	0	3	1	0	0	5.8
170	138.27	1	1	60	0	25.5816	90.89	126	88	1	61.25	0	0	1	0	0	113	0	1	0	0	178	46	117	80	0	0	6.2	387	19.1214	59.4315	7.75194	0	13.6951	23.1008	32.5581	27.9	7.05426	15.1938	7.44186	0.775194	2	12	1	9	6	1	0	5.51
171	110.28	1	1	62	1	30.0027	92	132	86	0	0	1	1	1	0	0	100	0	0	1	0	186	51	100	205	1	1	6.1	400.5	18.4769	46.9413	11.236	4.36954	18.9763	32.3596	32.809	26.4	0.898876	1.1985	0	0.599251	2	7	0	5	2	0	0	6.64
172	78.31	0	0	73	0	26.4547	90	155	97	1	37	1	1	1	1	0	119	1	1	0	0	202	38	139	124	1	1	6.9	247.5	32.7273	47.6768	0	0	19.596	34.4242	32.9697	30.3	4.77576	7.0303	12.3636	8.24242	2	8	0	10	9	1	1	5.97
173	152.29	1	1	47	1	30.1134	106	123	76	0	0	0	0	0	0	1	281	1	1	0	0	221	34	168	98	1	1	8.1	282.5	20	56.4602	7.61062	0	15.9292	31.2212	33.5575	33.3	19.1363	2.12389	1.48673	1.06195	2							5.21
174	199.08	1	1	39	0	32.0438	106	119	76	0	0	0	0	0	1	0	111	1	1	1	1	258	57	177	182	1	1	6.4	496	11.2903	76.0081	0	0	12.7016	12.7016	33.629	28.91	2.27419	2.54032	1.81452	2.54032	2	12	1	12	8	1	1	4.81
175	124.64	1	1	52	0	28.7025	106.5	123	77	2	30	1	1	1	0	0	88	0	0	0	0	145	38	84	83	1	1	6.6	396.5	27.3644	58.6381	0	0	13.9975	33.8966	33.8966	32.7	19.8235	1.21059	17.2509	9.38209	2	8	0	1	4	0	0	7.82
176	16.55	0	0	72	0	22.281	83.2	90	53	1	39	0	0	0	1	1	131	1	1	0	0	212	58	123	53	0	0	6.9	433	37.067	45.1501	3.57968	0	14.2032	42.5404	33.9492	38.1	2.39723	2.49423	4.29561	12.8868	2	15	1	3	3	0	0	5.14
177	145.99	1	0	62	0	24.6152	92.7	136	79	1	8.75	1	1	1	0	0	94	0	0	0	0	189	43	117	124	0	0	5.4	468	10.4701	53.4188	15.1709	7.26496	13.6752	33.0769	33.9744	34	5.0641	1.02564	9.61538	2.94872	2	6	0	1	2	0	0	7.44
178	50.65	0	0	54	0	22.3457	90	92	54.5	0	0	0	0	0	0	0	92	0	0	0	0	210	37	125	151	1	1	5.4	413.5	19.468	68.3192	0.362757	0	11.8501	20.8948	34.0992	31.5	4.29504	7.98065	2.03144	0.870617	2							4.88
179	100.24	1	1	71	0	23.5286	88	127	70	0	0	1	1	1	0	0	86	0	0	0	0	128	31	73	102	1	1	6	307	28.8	59.1	0	0	12.1	28.9	35.4	34.4	13.2	3.7	10.6	9.6	2	5	0	17	14	1	1	6.77
180	105.93	1	0	60	0	27.1041	95	114	74	0	0	1	1	1	0	0	85	0	0	1	0	189	66	96	86	0	1	5.6	430	38.4884	43.1395	3.95349	0	14.4186	30.6977	35.8605	27.1	1.35349	2.51163	20.7907	11.0233	2	7	0	1	8	0	1	7.22
181	105.3	1	0	46	0	27.85	96	119	77	1	9.5	1	1	1	0	0	89	0	0	0	0	162	42	103	96	0	0	5.6	529.5	25.2125	49.7639	0	0	25.0236	36.2606	35.9207	34.1	12.9745	8.6119	17.1105	5.09915	2	3	0	3	7	0	0	6.18
182	79.87	0	0	60	0	26.5467	94.5	161.5	118	1	30	1	1	1	0	0	105	0	0	0	0	236	40	157	172	1	1	6	376	19.9468	61.0372	1.72872	0	17.2872	52.1809	36.0638	43.1	26.3298	0	26.1702	3.51064	2	7	0	8	10	1	1	7.61
183	141.23	1	1	64	0	24.3248	95	121.5	77	1	40	1	1	1	0	0	89	0	0	0	1	183	37	109	117	1	1	5.6	312.5	23.84	66.72	0	0	9.44	24.768	36.48	30.9	2.9376	25.728	0	0	2	10	0	11	7	1	0	6.23
184	165.74	1	1	65	0	28.6598	102	140.5	82	1	44	1	1	1	1	0	121	1	1	1	0	136	43	73	82	0	1	6.3	402	47.7612	28.1095	0	0	24.1294	42.6866	37.0149	31	8.62687	1.19403	5.97015	10.1493	2	4	0	3	3	0	0	5.31
185	341.99	1	1	54	0	34.8563	104.5	133	85	1	20	1	1	1	0	0	97	0	0	0	1	231	50	160	151	1	1	6	447.5	11.7318	62.4581	0	0	25.8101	19.3073	37.4078	35.8	6.56983	10.324	0	0.134078	2	3	0	12	8	1	1	7.34
186	227.09	1	1	68	0	28.2784	100	125	87	0	0	1	1	1	0	0	90	0	0	0	1	213	45	132	207	1	1	5.8	367	15.1226	59.2643	11.9891	0.27248	13.3515	24.0327	37.7657	36.8	8.41962	1.63488	0	0.653951	2	4	0	0	0	0	0	5.78
187	177.61	1	0	69	0	32.7372	115.5	118	75	0	0	1	1	1	0	0	104	0	0	0	0	160	42	87	149	0	0	6.3	117.5	16.5957	66.383	16.1702	0.851064	0	45.9574	37.7872	38.3	13.3787	14.8085	0	0	2							5.81
188	130.99	1	1	60	0	25.1811	99.5	143	84	1	72	0	1	1	0	0	88	0	0	0	0	166	33	91	187	1	1	5.6	380	55.7895	37.1053	0	0	7.10526	63.1579	38.0526	27.6	1.13684	2.68421	4.10526	6.63158	2	4	0	1	8	0	1	8.16
189	97.84	0	0	67	0	24.4087	98.8	126	66	0	0	0	0	0	0	0	89	0	0	0	0	219	44	145	74	0	1	5.1	301	41.6944	31.5615	6.64452	0	20.0997	46.2458	38.4718	28.3	2.25249	12.5581	6.77741	13.1561	2	4	0	1	4	0	0	7.36
190	132.01	1	0	65	0	29.2355	100	126	78	1	37.5	1	1	1	0	0	99	0	0	1	0	171	63	80	77	0	1	5.5	484	19.8347	55.7851	7.64463	2.06612	14.6694	30.7438	38.6777	35.5	12.0124	3.84298	0	0	2	2	0	0	0	0	0	5.21
191	57.5	0	0	71	1	19.0623	77	114	61	0	0	1	1	1	0	0	105	0	0	1	0	159	47	91	58	0	1	6.2	465	27.7419	65.8065	0	0	6.66667	38.5806	38.8387	32.39	1.89677	32.9032	1.03226	0.129032	2	3	0	7	8	0	1	5.63
192	78.75	0	0	78	1	23.9226	84	138	76	0	0	0	0	1	0	0	98	0	0	0	0	226	57	140	74	0	1	6.5	300	3	55.5	21.1667	13	7.33333	22.4	39	39.4	32.24	23.6	0	0	2	15	1	2	9	0	1	7.61
193	84.07	0	0	60	0	22.4986	82.25	117	78	2	1.5	1	1	1	1	0	114	1	1	1	0	167	49	101	59	0	1	6.7	414.5	38.4801	58.6248	0	0	2.89505	42.7021	39.0832	44	38.924	4.92159	10.2774	0.723764	2	1	0	4	10	0	1	4.74
194	5.78	0	0	64	0	21.512		87.5	51	0	0	0	0	0	1	1	144	1	1	0	1	190	68	96	40	1	1	7.1	428	28.7383	46.2617	1.98598	0	23.014	33.3645	39.3925	38.6	28.7664	16.8224	9.95327	5.60748	2							6.38
195	72.14	0	0	54	0	24.4711	93	134	89	1	14	0	0	1	0	0	94	0	0	0	0	174	57	95	52	0	0	5.7	459	22.0044	61.22	0	0	16.7756	31.5033	39.8693	33.3	10.915	16.9935	8.10458	3.13725	2	18	1	5	3	0	0	5.5
196	64.29	0	0	65	1	23.222	92	133	65	0	0	0	0	1	0	0	72	0	0	0	0	222	53	132	150	1	1	5.3	458.5	14.831	55.6161	10.1418	7.08833	12.3228	28.5278	40.1745	39.4	35.0971	23.8168	0.523446	0.130862	2							4.27
197	72.46	0	0	70	1	25.4545	98	139	81	2	15	1	1	1	0	0	124	0	1	0	0	203	47	128	160	1	1	6.5	354	35.2	41.8	8.3	0.3	14.4	27.46	40.34	34.07	3.7	4.7	0	0	2	4	0	5	9	0	1	5.72
198	140.48	1	1	54	0	27.8901	99	139	94	2	35	1	1	1	0	0	100	0	0	0	0	222	40	119	292	1	1	5.4	396	28.7879	49.6212	4.0404	1.64141	15.9091	35.9091	40.6061	34.1	11.6667	2.57576	0.151515	2.12121	2	17	1	8	9	1	1	6.13
199	17.54	0	0	78	0	19.5117	76.5	96	63	0	0	1	1	1	0	0	90	0	0	0	0	125	45	65	43	0	0	6.4	98.5	41.6244	53.2995	1.01523	0	4.06091	46.2944	40.8122	39	20.1015	3.04569	8.52792	15.8376	2							5.43
200	88.02	0	0	52	0	24.0238		126	71	2	45	0	0	0	0	0	93	0	0	1	0	154	45	89	70	0	1	5.9	289	48.0969	34.4291	5.53633	1.90311	10.0346	47.7509	40.8997	40.7	22.1315	13.2872	1.03806	1.86851	2	4	0	5	8	0	1	3.91
201	304.41	1	0	74	0	31.0875	109	125	81	1		1	1	1	0	0	95	0	0	0	0	186	56	100	118	0	0	5.5	392	37.3724	42.4745	0	0	20.1531	38.8776	41.6327	33.2	48.0765	22.5	0	0	2	15	1	7	10	0	1	6.31
202	83.69	0	0	61	0	25	90	126	83	1	20	1	1	1	0	0	94	0	0	1	0	174	46	83	248	1	1	5.4	152.5	46.8852	43.2787	0	0	9.83607	54.2951	41.7049	29.5	15.9344	14.5574	0.786885	8.65574	2	5	0	5	3	0	0	5.24
203	181.32	1	0	63	0	24.9796	100.56	138	89	1	30		1	1	0	0	109	0	0	0	0	199	51	127	111	0	0	6.2	315	38.4127	53.0159	0	0	8.57143	36.381	41.9048	40.2	6.26667	24.1905	7.80952	0	2	17	1	6	5	0	0	7.56
204	88.55	0	0	65	0	24.5937	87.5	112.5	74	1	7.5	1	1	1	0	0	109	0	0	1	0	200	51	130	139	0	1	6.4	338	34.4675	59.7633	0	0	5.76923	41.5385	42.071	43.3	6.90533	31.7751	0	0.177515	2	6	0	1	2	0	0	4.38
205	100.38	1	0	63	0	25.4268	95			1	22.5	0	0	0	0	0	108	0	0	0	0	245	54	162	112	0	1	5.7	82.5	43.6364	33.9394	21.2121	0	1.21212	47.2727	42.1818	47.3	35.0303	10.1818	10.9091	4.36364	2	6	0	2	5	0	0	6.44
206	202.58	1	1	71	0	22.6529	85	137	79	0	0	0	0	1	0	0	96	0	0	0	0	239	42	117	259	1	1	5.9	355.5	22.0816	64.2757	4.64135	0	9.00141	24.8101	42.7004	42.7	1.31646	17.0464	2.19409	0	2	4	0	5	6	0	0	7.38
207	105.36	1	0	36	0	43.7435	128	146	88	1	15	0	1	1	0	0	85	0	0	0	0	167	47	101	122	0	0	5.2	376	21.2766	62.367	0.398936	0	15.9574	19.7872	42.766	40.7	8.52128	7.97872	1.75532	1.75532	2							5.5
208	147.83	1	1	70	0	25.3367	90.5	146.5	85	0	0	1	1	1	0	0	97	0	0	0	0	141	36	44	182	1	1	5.1	270	31.8519	50.5556	0.555556	0	17.037	33.7778	42.8889	42.7	28.4889	14.8889	0.888889	1.11111	2	10	0	0	4	0	0	6.77
209	106.23	1	0	70	0	23.9144		140	83	1	10	1	1	1	0	0	106	0	0	0	0	217	69	120	121	0	0	6.6	301.5	29.3532	45.6053	3.31675	2.32172	19.403	70.0498	43.5821	32	44.9751	21.2935	4.97512	1.19403	2	6	0	3	4	0	0	7.34
210	76.88	0	0	52	0	25.7857	88	141	82	2	64	0	1	1	1	0	154	1	1	1	0	185	58	108	121	0	1	7.2	431	37.587	48.9559	0.696056	0	12.761	44.1299	43.7123	39.7	5.81903	37.0302	0.417633	0	2	8	0	2	3	0	0	4.76
211	146.33	1	1	50	0	28.0802	95.5	127.5	81	1	18	1	1	1	0	0	91	0	0	1	0	168	50	86	177	1	1	5.9	374	33.9572	57.8877	0	0	8.15508	38.6631	43.7968	40.9	41.9786	15.0802	2.56684	0.962567	2	13	1	10	8	1	1	6.47
212	120.17	1	1	78	0	29.277	104.8	165.5	89	1	50	1	1	1	0	0	115	0	1	1	0	172	43	101	122	0	1	6.7	245	27.9592	52.2449	0	0	19.7959	42.1224	44.0816	45.3	134.327	7.34694	6.85714	7.83673	2	0	0	1	5	0	0	4.64
213	193.52	1	1	60	0	28.9524	95.68	155	91	0	0	1	1	1	1	0	114	1	1	0	0	196	58	113	131	0	0	7.1	367.5	37.6871	48.5714	0.136054	0	13.6054	26.9388	44.5714	42.8	6.22041	9.95918	0.653061	0.163265	2	6	0	0	1	0	0	6.14
214	110.95	1	0	54	0	25.697	91.5	122.5	82	1	24	0	0	0	0	0	97	0	0	0	0	193	66	99	147	0	0	5.6	391.5	22.4777	64.2401	0.383142	0	12.8991	23.4483	44.5977	36.8	0.0766284	30.6513	0	0	2	3	0	9	4	1	0	6.18
215	134.52	1	1	80	0	24.0072	95	116	68	1	45	1	1	1	0	0	110	0	1	1	0	178	53	96	92	0	1	5.8	349	34.0974	39.6848	5.73066	0	20.4871	50.7163	44.6991	43.8	12.533	24.5845	12.2063	1.7192	2	6	0	6	8	0	1	5.4
216	294.21	1	1	46	0	34.6985	110	148	97	1	25	1	1	1	1	0	307	1	1	1	0	223	39	80	791	1	1	11.6	530	17.8302	55.0943	13.5849	3.67925	9.81132	22.8679	45.0566	45.6	20.7962	9.73585	14.8302	5.88679	2	9	0	7	6	0	0	5.78
217	117.1	1	1	61	1	33.9628	100.5	124	73	1	7	1	1	1	1	1	135	1	1	0	0	135	38	73	125	1	1	7.4	377.5	28.8742	42.649	15.2318	0	13.245	33.8543	45.457	44.5	21.1868	25.1126	1.11258	0.794702	2	12	1	5	5	0	0	4.99
218	147.62	1	1	58	0	27.7481	102	129	84			0	0	0	1	0	139	1	1	1	0	184	42	116	155	1	1	6.9	384.5	49.4148	43.0429	0	0	7.54226	56.9571	45.7217	38.1	2.94928	18.1014	1.71651	8.89467	2	12	1	4	9	0	1	5.13
219	195.2	1	1	51	0	32.6697	98.78	136	86	1	1	0	0	1	1	0	156	1	1	0	0	203	54	136	133	0	0	8.2	442.5	23.5028	59.661	0	0	16.8362	18.1695	45.9661	43.1	3.6339	5.15254	4.47458	7.86441	2	19	1	11	9	1	1	5.85
220	179.8	1	0	37	0	37.8518	119.5	150	99	0	0	1	1	1	0	0	94	0	0	1	0	172	55	94	112	0	1	5.5	362.5	23.5862	42.2069	8.82759	5.51724	19.8621	46.0138	46.1793	47.7	22.1628	1.15862	3.8069	4.30345	2	13	1	8	7	1	0	3.87
221	169.75	1	1	52	0	33.6719	106.5	132	91	1	5	1	1	1	0	0	112	0	1	0	0	203	39	123	212	1	1	5.7	356.5	28.331	67.0407	0	0	4.62833	32.6508	46.7882	42.7	10.1318	15.6522	0.168303	0	2	10	0	1	3	0	0	6.56
222	88.03	0	0	72	0	27.5838	96	156	88	1	40	1	1	1	0	0	96	0	0	0	1	203	54	98	175	1	1	5.2	371.5	22.611	67.1602	0	0	10.2288	24.8721	47.3217	42.8	5.78735	5.97577	0.807537	4.52221	2	5	0	4	4	0	0	8.02
223	72.14	0	0	62	0	25.622	97	111	86	0	0	1	1	1	0	0	100	0	0	1	0	112	30	64	96	1	1	5.7	456	37.9386	44.9561	0	0	17.1053	34.4737	47.5	43	4.30263	5.92105	23.4211	10.3947	2	7	0	5	10	0	1	5.8
224	135.86	1	0	69	0	25.5261	92.4	133	80	2	36.75	1	1	1	0	0	90	0	0	0	0	178	45	111	108	0	0	5.6	324	41.0494	52.3148	0	0	6.6358	53.1481	47.5926	53.1	79.3333	27.7778	17.2222	1.11111	2	4	0	8	10	1	1	7.64
225	145.09	1	1	52	0	27.0496	91.5	132.5	94	2	22.5	0	1	1	0	0	102	0	0	0	0	201	46	124	151	1	1	5.7	379	54.0897	32.7177	0	0	13.1926	53.8259	47.81	41.3	11.5409	11.5567	0	0.158311	2	8	0	5	7	0	0	6.2
226	174.71	1	1	55	0	27.1178	108	103	73	1	24	1	1	1	0	0	122	0	1	1	0	182	44	112	162	1	1	5.8	414	25.4831	54.9517	1.69082	0	17.8744	38.4058	47.8261	43.2	11.0145	11.4493	6.23188	8.26087	2	5	0	3	4	0	0	5.22
227	129.27	1	0	70	0	22.8838		166	103	1	41	1	1	1	0	0	90	0	0	0	0	152	51	78	95	0	0	5.9	357	64.4	31.4	0	0	4.2	54.45	47.9	48.4	31.7	11.6	32.1	1.7	2	5	0	1	0	0	0	5.75
228	59.48	0	0	78	0	20.4748	78	146	88	0	0	1	1	1	0	0	94	0	0	0	0	200	61	117	66	0	0	6.3	279	58.8	25.6	0	0	15.6	33.76	47.96	40.22	2.8	34.8	2.4	1.7	2	9	0	3	14	0	1	4.09
229	177.92	1	0	68	0	24.3531	96	134	88	1	163.6	0	0	1	0	0	87	0	0	0	0	195	58	104	116	0	0	5.3	467.5	58.3957	34.6524	0	0	7.16578	48.8984	48.385	49.54	6.44278	36.8342	11.2941	0	2	12	1	6	7	0	0	7
230	133.06	1	1	59	1	29.6477	106.4	123	74	0	0	0	0	0	1	0	116	1	1	0	1	166	55	62	104	1	1	7.4	528	17.2348	53.2197	7.95455	0	21.5909	21.7045	48.6364	47.4	13.7614	20.2273	0.113636	0.454545	2	7	0	4	9	0	1	5.02
231	181.47	1	1	57	0	30.9738	110.3	143	86	2	72	1	1	1	0	0	97	0	0	1	0	152	34	98	146	1	1	5.7	467.5	32.9412	46.0963	2.99465	0	17.9679	33.2406	48.8984	49.4	6.51979	2.56684	8.59893	7.44385	2	12	1	8	9	1	1	6.36
232	15.25	0	0	78	0	22.7688	84	127	81	1	3	0	0	0	0	0	92	0	0	0	0	141	53	68	95	0	0	6.1	309.5	23.1018	70.5977	0	0	6.30048	23.4572	49.4346	45	11.6898	22.8756	16.2843	2.71405	2	13	1	12	9	1	1	10.49
233	142.23	1	0	78	0	25.329	98	93	66	0	0	0	0	0	0	0	96	0	0	0	0	192	37	111	112	1	1	5.8	306.5	28.2219	67.0473	0	0	4.89396	20.7504	49.5269	46.79	0.626427	0.783034	0	0.195759	2							6.6
234	67.6	0	0	69	1	24.4454	79.6	116	69	0	0	0	0	0	0	0	97	0	0	1	0	185	68	92	94	0	1	5.8	518.5	18.9007	64.9952	0.192864	0	15.9113	23.2594	51.2633	45.7	4.60559	24.648	0.578592	0.115718	2	7	0	0	1	0	0	6.25
235	122.46	1	0	47	0	35.3472	111	127.5	77	0	0	0	0	0	1	1	145	1	1	1	0	179	52	109	99	0	1	7.8	404.5	22.2497	48.2077	7.04574	0	22.4969	41.2361	51.3226	51.5	33.4487	14.8331	0	0	2	11	1	1	3	0	0	7.61
236	126.87	1	1	45	0	26.84	95.6	127.5	68.5	2	28.75	0	0	0	1	0	147	1	1	0	1	209	30	66	634	1	1	9.5	481.5	28.7643	40.9138	11.1111	0.830737	18.3801	50.9657	51.4642	50.8	28.3364	33.6449	5.23364	0.872274	2	21	1	6	3	0	0	6.4
237	102.68	1	1	66	0	24.9766	91	121	65	1	96.25	1	1	1	1	0	113	1	1	1	0	184	35	101	126	1	1	6.2	366	43.0328	43.5792	0	0	13.388	52.9508	51.8033	45.2	1.32787	5.2459	27.541	10.9836	2	16	1	5	7	0	0	5.37
238	216.62	1	1	59	1	38.6223	112.6	162	97.5	0	0	1	1	1	1	0	102	1	1	0	0	196	43	134	75	0	0	7.4	455.5	19.2097	50.8233	11.1965	5.59824	13.1723	28.584	52.1625	49.7	10.7355	18.3095	0	0	2	3	0	1	1	0	0	8.2
239	135.56	1	0	58	0	29.0758	104	105	64	1	45	0	0	0	0	0	108	0	0	0	0	222	44	145	181	1	1	6.3	419.5	31.466	48.1526	10.3695	1.54946	8.46246	43.4803	52.7771	49.9	33.4541	3.86174	1.00119	0.429082	2	13	1	10	6	1	0	5.96
240	87.8	0	0	70	0	24.4464	92.5	139	87	1	30	1	1	1	1	0		1	1	0	0								350.5	45.6491	47.9315	0	0	6.4194	66.5906	52.8959	63.9	40.2454	31.1555	0.342368	0.513552	2	8	0	7	6	0	0	6.63
241	241.46	1	0	51	0	30.1186	107.4	107	72	2	22.5	0	0	0	0	0	90	0	0	0	0	261	46	183	224	1	1	5.7	326.5	42.2665	45.7887	0	0	11.9449	43.3691	54.2113	48.7	17.0536	36.7534	1.47014	0	2	13	1	5	4	0	0	10.12
242	176.04	1	1	43	0	30.5896	112	169.5	108	1	40	1	1	1	0	0	120	0	1	0	0	201	62	95	267	1	1	6	359.5	47.2879	37.1349	2.92072	0.834492	11.822	49.9026	54.242	57.4	40.6732	16.6898	0	0	2	12	1	9	8	1	1	7.88
243	176.04	1	1	49	0	30.5848	103.5	123	87	2	30	1	1	1	0	0	101	0	0	0	0	180	30	119	168	1	1	5.9	387	44.186	44.832	0.387597	0	10.5943	58.2946	54.5736	50.1	22.8217	43.876	0.620155	0	2	8	0	2	4	0	0	9.06
244	168.83	1	0	58	0	28.0961	94	122	78	1	15	0	0	0	0	0	109	0	0	0	0	224	38	161	163	1	1	6.5	499.5	15.6156	51.8519	13.3133	7.20721	12.012	28.4685	54.7748	55.3	7.48348	8.88889	6.60661	19.2192	2	14	1	6	8	0	1	6.43
245	178.19	1	1	79	0	26.6208	91.3	122	66	0	0	0	0	0	1	1	120	1	1	0	1	199	49	117	128	1	1	6.8	298.5	26.9682	48.2412	6.70017	1.67504	16.4154	48.0402	55.4774	52.9	39.5779	36.5829	0.201005	0.40201	2	4	0	1	2	0	0	5.74
246	113.02	1	0	36	1	27.9714	96	121	86	1	32	1	1	1	0	0	73	0	0	1	0	113	42	48	53	0	1	5.3	494	10.4251	58.1984	10.9312	0.404858	20.0405	17.6113	55.5061	53.3	22.6397	38.8664	5.58704	0.607287	2	6	0	3	7	0	0	5.76
247	160.11	1	0	61	0	25.9445	97	125	77	2	80	0	0	0	0	0	98	0	0	0	0	206	33	137	203	1	1	6.1	487.5	28	61.4359	0	0	10.5641	39.2615	55.5077	53.7	21.1323	16.6154	0.369231	0.861538	2							7.61
248	145.65	1	1	42	0	27.8201	93.6	127	93	1	20	0	1	1	0	0	100	0	0	0	0	239	52	154	174	1	1	5.7	357.5	47.972	31.6084	6.29371	0	14.1259	51.1888	56.2238	55.2	41.4042	39.7762	1.17483	0.503497	2	8	0	2	2	0	0	5.89
249	135.59	1	1	65	0	23.6087	87.5	149.5	82	1	60	1	1	1	0	1	116	1	1	1	1	252	71	115	368	1	1	9.9	328.5	10.0457	71.9939	1.06545	0	16.895	61.7352	56.4384	56.1	20.0913	27.3973	24.4749	3.10502	2							8.53
250	68.36	0	0	75	1	21.9349	89	115	53	0	0	0	0	0	0	0	85	0	0	0	0	240	86	118	58	0	0	5.5	418.5	31.0633	64.5161	1.31422	0	3.10633	45.1613	56.6308	58.2	13.4767	43.871	0.286738	0	2	16	1	3	3	0	0	5.31
251	149.86	1	1	76	0	19.2744	89	118	59	1	5	1	1	1	0	0	123	0	1	0	0	183	40	118	86	0	0	6	388.5	44.5302	50.5792	0	0	4.8906	47.722	56.9884	55.4	32.1544	32.4324	15.5985	0	2	7	0	2	2	0	0	7.07
252	83.06	0	0	47	0	32.9569	107.5	100	62	2	27	0	0	0	0	0	92	0	0	0	0	209	26	131	271	1	1	5.9	395	34.557	57.9747	0	0	7.46835	45.8734	57.1139	55.9	40.9367	3.03797	6.37975	5.16456	2	9	0	1	3	0	0	5.61
253	201.17	1	1	75	0	28.6048	102	120	70	1	36	1	1	1	1	0	173	1	1	1	0	108	29	56	74	1	1	7.6	257	42.607	52.1401	0	0	5.25292	44.358	57.1984	53.9	81.9455	18.4436	5.36965	4.90272	2	2	0	3	5	0	0	5.86
254	79.82	0	0	40	0	27.1208	89	113	67	2	25	0	0	0	0	0	88	0	0	0	0	255	40	176	188	1	1	5.9	445	33.7079	35.8427	4.83146	0	25.618	55.0112	57.9775	60.5	47.8517	35.5955	0.539326	0	2							5.43
255	99.37	0	0	66	1	28.0173	89	120	72	0	0	1	1	1	0	0	86	0	0	0	0	204	60	127	62	0	0	5.3	425	20.2353	47.6471	14.2353	2.58824	15.2941	22.7294	58.0235	54.21	0.48	11.0118	0.141176	0.141176	2	9	0	4	3	0	0	5.13
256	56.77	0	0	75	0	20.8953	84	142	91	0	0	1	1	1	0	0	88	0	0	0	0	144	32	83	121	1	1	5.6	404	39.9752	58.6634	0	0	1.36139	39.6535	58.0693	52.3	15.6089	28.6634	3.11881	3.56436	2	16	1	6	2	0	0	5.53
257	121.66	1	0	48	0	29.796	84.77	124	81	0	0	0	0	0	0	0	109	0	0	0	0	210	40	150	85	0	1	5.9	425	25.4118	57.8824	0.470588	0	16.2353	43.4824	58.4471	58.3	31.3835	7.62353	18.7765	1.27059	2	15	1	8	3	1	0	5.29
258	165.14	1	0	59	0	28.3441	99.7	129	81	1	7.5	1	1	1	0	0	93	0	0	0	0	196	45	127	145	0	0	6	334	56.4371	36.8263	0.299401	0	6.43713	45.6287	58.9222	57.1	49.024	32.3353	7.72455	4.49102	2	6	0	0	3	0	0	5.97
259	72.51	0	0	57	0	24.3599	87	141	89.5	0	0	0	1	1	0	0	95	0	0	0	0	201	49	109	224	1	1	5.5	289.5	54.0587	26.943	0	0	18.9983	60.5181	59.4819	64	41.0363	45.8031	8.0829	1.65803	2	9	0	5	3	0	0	7.19
260	134.94	1	0	53	0	33.4088				1		0	0	0	0	0	145	1	1	1	0	188	54	103	111	0	1	6.7	474	17.1941	58.6498	2.42616	0	21.73	26.5823	59.4937	58.6	18.0169	11.2658	2.40506	2.02532	2	8	0	5	1	0	0	7.76
261	160.65	1	0	71	1	26.9972	95.8	129.5	81	0	0	0	0	0	0	0	90	0	0	1	0	171	43	107	71	0	1	5.9	433.5	32.2953	53.8639	1.61476	0	12.2261	46.3668	59.5156	58.8	18.4221	10.7958	0.415225	0	2	13	1	6	4	0	0	7.13
262	139.54	1	0	53	0	30.6392	100.71	135	104	0	0	0	1	1	0	0	93	0	0	0	0	193	41	135	142	0	0	6.1	402	53.3582	39.3035	0	0	7.33831	52.0896	61.194	61.5	29.806	14.6269	0.746269	0	2	21	1	9	4	1	0	4.3
263	167.59	1	1	66	0	27.686	89.5	96	69	1	4	1	1	1	0	0	121	0	1	0	0	236	40	158	102	0	1	6.4	404.5	29.419	35.5995	9.76514	4.20272	21.0136	41.3844	61.8541	60.7	51.6934	12.3115	29.6663	7.41656	2	5	0	4	3	0	0	3.93
264	179.49	1	1	76	0	27.8876	97	144	69	1	10	0	1	1	1	0	131	1	1	0	0	213	43	148	175	1	1	6.1	409.5	53.8462	33.0891	0.1221	0	12.9426	52.3077	62.2711	62.7	13.9634	13.7729	21.2454	1.31868	2	12	1	7	2	0	0	4.06
265	137.79	1	1	57	0	28.4712	103	135.5	88	1	30	1	1	1	0	0	106	0	0	0	0	236	43	112	485	1	1	6	444.5	29.6963	61.5298	0	0	8.7739	61.1474	62.3622	66	48.5939	3.37458	44.6794	2.29471	2	21	1	10	3	1	0	6.26
266	230.49	1	1	62	0	32.8715	118.5	133	80	1	68	1	1	1	1	0	149	1	1	1	0	133	31	73	152	1	1	8.6	406	38.7931	47.2906	0.862069	0	13.0542	61.33	62.3645	54.1	10.1084	5.46798	1.62562	13.1527	2	6	0	7	2	0	0	7.06
267	87.64	0	0	51	0	27.8847	95	122	83	2	30	1	1	1	0	0	124	0	1	0	0	161	34	105	194	1	1	7	399	20.1754	56.391	2.13033	0	21.3033	31.4286	64.9624	63	27.1679	26.4662	0	1.35338	2	13	1	8	11	1	1	7.68
268	130.84	1	1	49	0	31.695	110	174	106.5	0	0	1	1	1	0	0	92	0	0	0	0	229	46	155	157	1	1	5.8	328	18.2927	64.6341	2.59146	0	14.4817	26.5244	67.5	62.7	19.5549	17.1951	0	0	2	16	1	9	7	1	0	4.76
269	115.13	1	0	61	0	25.3843	89	104	57	2	90	1	1	1	0	0	105	0	0	1	0	156	55	82	66	0	1	6.9	329.5	53.1108	37.3293	0	0	9.55994	61.3657	67.5569	56.4	0.273141	17.6631	34.5979	8.19423	2	10	0	6	5	0	0	5.06
270	86.85	0	0	38	0	26.4013	89	122	83	0	0	0	0	0	0	0	86	0	0	0	0	191	39	112	305	1	1	5.1	538.5	44.4754	42.4327	0	0	13.0919	55.9331	67.8552	67.3	35.4318	24.0669	29.5265	4.45682	2	11	1	4	2	0	0	4.45
271	119.12	1	1	33	0	33.1045	105	112	71	2	19.5	0	0	0	0	0	120	0	1	0	0	288	33	190	420	1	1	6.4	589	26.146	57.3005	0	0	16.5535	34.4312	67.9457	64.7	49.1104	49.4058	0.305603	0.916808	2	16	1	6	6	0	0	4.57
272	226.32	1	0	41	1	54.9471	133	118	69	1	18	0	0	0	0	0	86	0	0	1	1	208	55	143	112	1	1	6	284.5	23.7258	38.1371	19.3322	13.7083	5.09666	41.1248	73.181	77.6	22.123	13.0756	0	0	2	7	0	4	5	0	0	6.51
273	131.34	1	1	56	0	36.5087	109	163.5	103	2	35	0	1	1	0	0	163	1	1	0	0	312	38	171	535	1	1	8.9	278	62.7698	27.6978	0	0	9.53237	77.6978	74.2446	77.5	101.547	25.036	46.6187	1.07914	2	6	0	0	4	0	0	7.83
274	214.72	1	1	62	0	33.2253	112	126	82	1	39	1	1	1	0	0	145	1	1	1	0	154	37	89	177	1	1	6.9	117	66.6667	33.3333	0	0	0	97.9487	74.8718	68.2	94.6154	7.69231	17.4359	5.12821	2	6	0	2	2	0	0	7.03
275	471.72	1	0	60	0	37.533	121	166	95	1	17.5	1	1	1	0	0	108	0	0	1	0	155	62	66	93	0	1	5.2	306.5	64.9266	26.7537	0	0	8.31974	74.9755	75.7586	76.9	98.4274	64.7961	5.28548	0.195759	2							5.12
276	193.64	1	1	66	1	32.8933	98.5	153	85	0	0	1	1	1	0	0		0	0	0	0	207	56	116	188	1	1		298	43.6242	34.396	10.0671	6.54362	5.53691	55.3691	76.1074	63.62	2.33557	60	0	0	2	10	0	7	7	0	0	4.92
277	141.27	1	1	34	0	39.2388	116	160.5	107	0	0	0	1	1	0	0	87	0	0	0	0	187	36	129	109	1	1	5.3	342	20.4678	67.5439	0.584795	0	11.4035	38.2456	76.4912	75.8	39.614	53.6842	1.75439	0.350877	2	8	0	5	11	0	1	4.37
278	182.28	1	1	29	0	37.6322	110.5	132	68	2	10	0	0	1	0	0	168	1	1	0	1	314	40	123	1025	1	1	7.8	376	22.0745	55.984	7.57979	5.85106	8.51064	51.5426	78.8298	79.3	26.984	15.7979	1.43617	0.159574	2	6	0	2	0	0	0	3.79
279	55.72	0	0	32	0	25.4729	94	109	67	0	0	0	0	0	0	0	90	0	0	0	0	229	42	161	114	0	1	5.7	430.5	28.5714	50.4065	1.97445	0	19.0476	54.3554	78.885	74.7	74.9965	73.5889	0.139373	0	2	11	1	4	7	0	0	5.06
280	206.15	1	1	42	0	35.4076	117	158	94	1	2.5	1	1	1	1	1	122	1	1	0	0	161	36	93	192	1	1	9.1	293.5	16.0136	59.2845	8.8586	0	15.8433	27.1891	78.9097	77.5	46.4872	39.046	0.408859	0.408859	2	11	1	4	6	0	0	5.4
281	256.04	1	0	56	0	37.0598	109	141	96	0	0	1	1	1	0	0	108	0	0	0	0	221	67	120	145	0	0	6.1	465	82.2581	10	0	0	7.74194	88	88.5161	87.7	122.301	81.0323	4.3871	0.258065	2	23	1	9	10	1	1	7.57
282	221.84	1	1	38	0	51.3721	145.5	134	81	2	50	1	1	1	1	0	107	1	1	1	0	172	46	105	140	0	1	7.1	333	30.3303	40.2402	5.55556	1.05105	22.8228	50.6306	104.144	103.1	66.1982	39.0991	3.42342	3.6036	2	10	0	6	10	0	1	6.39
283	257.59	1	0	50	1	49.0487	133	153	88	0	0	1	1	1	0	0	93	0	0	0	0	155	52	85	87	0	0	6.1	407.5	85.6442	4.41718	0	0	9.93865	99.5337	113.669	113.1	70.1448	88.7853	13.3988	0	2	21	1	0	4	0	0	6.61
284	184.21	1	1	59	1	38.9319	132.6	150	71	2		1	1	1	1	0	188	1	1	0	0	182	41	117	132	0	0	10.9	376	2.39362	84.0426	9.44149	0.930851	3.19149	90	130.053	142	86.0106	3.51064	0.957447	0.319149	2	14	1	4	7	0	0	6.61
[truncated: 9 more columns]
